# Supplementary material for: TMEM25 inhibits monomeric EGFR-mediated STAT3 activation in basal state to suppress triple-negative breast cancer progression
Source: Nat Commun. 2023 Apr 24;14:2342. doi: 10.1038/s41467-023-38115-2 (PMC10126118; doi:10.1038/s41467-023-38115-2)
Supplement: Supplementary file 4 — Source Data [file 41467_2023_38115_MOESM4_ESM.xlsx]

## Sheet: Figure 2a
a	Days	TMEM25+/+			TMEM25-/-			TMEM25/F
	1	0.2515	0.2694	0.2744	0.2412	0.2645	0.2208	0.2692	0.2669	0.272
	2	0.3746	0.372	0.3929	0.3689	0.3445	0.3781	0.3031	0.3214	0.2969
	3	0.4935	0.4767	0.4545	0.5208	0.4912	0.5598	0.3886	0.3706	0.3532
	4	0.6333	0.6643	0.7078	0.8287	0.7982	0.9013	0.4449	0.4749	0.4398
	5	0.7011	0.9365	0.9962	1.2193	1.2352	1.2645	0.5329	0.5458	0.5257
	6	1.2543	1.3075	1.373	1.7593	2.0098	1.9908	0.6203	0.6112	0.6543

## Sheet: Figure 2c
c	Days	TMEM25+/+								TMEM25-/-								TMEM25/F
	1	10.3984	9.95126	0	5.69531	0	17.1641	0	10.5123	8.38861	18.6299	10.0618	20.1768	22.559	2.916	17.1641	11.5746	3.21743	4.1212	0	7.8125	4.37091	0	0	0
	3	16.2309	0	22.7496	24.7154	23.719	21.6218	19.652	19.4791	25.7394	37.044	48.9861	39.7535	43.4691	23.9161	40.3108	57.3956	6.74064	8.68699	6.24358	7.71913	8.4873	8.788	6.57213	9.09572
	5	37.044	41.4409	39.7535	46.7883	44.0606	40.3108	56.69	44.9577	52.9119	83.1875	71.1183	68.6941	55.296	72.6754	70.6206	141.15	20.7109	21.8071	23.719	25.7394	23.328	20.0008	16.384	22.3694
	7	79.1702	97.556	64.7771	71.5278	62.5852	93.5746	88.7522	95.0547	265.918	112.351	128.653	116.872	196.112	184.624	185.945	178.452	31.5077	38.3828	22.9414	31.2854	34.209	34.9673	27.436	28.7915
	9	119.164	249.339	98.5687	210.198	123.558	134.078	160.352	188.184	328.861	331.44	236.289	242.996	294.751	298.696	358.16	361.86	87.1264	69.4959	48.668	85.9398	51.5808	87.0913	38.6545	70.6226
	11	196.112	304.882	223.849	358.682	357.621	180.526	241.365	299.539	672.398	487.919	453.52	431.401	514.66	463.563	445.982	567.313	144.476	111.272	101.062	162.393	108.103	116.058	114.837	98.5959
	13	357.259	417.735	412.647	462.679	606.128	449.166	457.877	450.714	1154.63	755.135	642.183	661.877	1109.88	811.898	634.801	857.536	255.979	188.184	144.649	238.509	148.789	227.956	158.747	209.646

## Sheet: Figure 2e
e		TMEM25+/+	TMEM25-/-	TMEM25/F
		0.65	1.54	0.24
		0.48	1.15	0.21
		0.51	1.35	0.2
		0.6	1.04	0.18
		0.49	0.92	0.17
		0.55	1.21	0.14
		0.31	0.86	0.11
		0.3	0.69	0.09

## Sheet: Figure 2f
f	Days	PyMT;TMEM25+/+																				PyMT;TMEM25-/-																		PyMT;TMEM25wt/tg
	75	16.9	15.8491	15.5674	11.2129	0	20.9695	18.8692	17.0659	15.714	23.4589	17.323	12.1945	13.5	11.9439	15.4796	17.6438	9.19987	14.1863	15.9275	18.463	20.0008	32.4824	31.7606	42.3023	18.9665	15.8904	28.6482	29.0594	25.8057	30.7258	18.9665	28.5333	25.3265	32.7254	33.2151	26.5787	19.3072	22.7496	12.4698	14.5563	12.3465	15.3983	8.3564	0	6.345	10.675	4.9931	8.3021
	77	57.5673	55.6465	52.7847	38.7291	30.3983	33.5903	21.3302	20.3495	25.3955	46.4873	46.7883	19.1364	24.918	19.652	26.3672	23.328	21.8071	20.891	24.514	26.3672	56.3473	46.0575	70.8807	109.356	64.7905	49.0368	45.9064	62.8054	53.7978	69.0398	22.9414	32.4824	31.0496	37.5757	35.9956	30.1181	22.3694	27.0051	25.3452	39.4561	22.4558	25.447	18.4674	6.784	10.4671	19.3927	9.3395	15.8937
	79	24.7154	22.7394	22.4098	22.247	21.398	42.5091	35.6691	28.4905	32.5082	37.4491	37.044	24.3136	31.2854	26.3672	34.9673	20.3538	27.436	23.9161	31.2854	32.7254	108.158	170.728	49.2697	271.464	71.0302	110.869	106.45	80.4876	94.1944	123.658	29.4319	40.5914	43.1754	47.4094	42.592	35.9956	31.2854	29.6595	24.5693	38.456	25.4903	29.3857	21.3986	8.56	14.695	25.3048	15.3095	27.3874
	81	42.0721	38.489	37.2978	99.4457	25.8925	72.6781	58.5789	47.3896	40.489	89.4893	46.4798	30.8149	32.4824	24.514	45.832	28.0909	44.6573	25.3265	35.2225	30.1181	227.405	119.945	330.908	387.831	366.553	198.403	175.899	159.498	295.537	320.469	41.3122	58.7295	48.668	84.3326	63.2103	41.1564	35.479	41.1564	31.4889	47.5788	34.68	35.3378	25.5786	6.573	12.2455	32.4952	21.3904	34.2918
	83	66.3974	64.3938	53.5859	132.934	45.5859	83.6892	67.4985	60.4688	53.3018	93.026	56.3393	35.9956	30.1181	27.8715	57.8583	35.7367	55.296	27.8715	47.722	38.9272	121.198	302.249	293.855	415.264	226.21	154.59	168.405	196.303	274.694	369.285	54.4081	82.2353	80.8532	112.057	85.4095	63.6737	59.3368	64.8697	40.54	52.3668	42.3869	45.7893	32.68	9.3866	22.264	41.3048	28.4485	39.4082
	85	54.4979	43.9161	50.4891	130.582	50.3869	120.499	89.4497	76.4981	73.4484	132.59	50.2723	46.1727	49.7784	42.592	69.2139	50.5973	69.5579	41.7267	58.8245	46.1727	122.065	104.556	235.017	333.011	102.933	132.69	122.598	254.699	245.847	405.894	79.1163	100.035	108.731	131.273	105.474	90.0101	88.9924	79.0594	35.5835	51.487	45.778	48.3383	30.6478	15.3992	28.3896	50.3394	36.4099	42.3985
	87	103.818	98.2088	73.8295	191.179	72.5683	153.729	100.478	92.4493	111.392	172.186	61.012	51.9115	56.889	57.7507	80.3249	60.2769	88.0973	53.5859	86.813	54.2657	149.77	534.907	381.39	533.126	178.557	205.398	245.399	329.689	305.64	531.957	130.1	176.05	138.456	187.68	142.88	130.243	114.238	131.271	49.7904	62.3897	53.2897	58.46	39.6532	14.2895	35.175	55.4096	42.3984	40.7691
	89	104.411	102.457	86.4798	140.249	82.569	145.5	131.36	110.498	123.583	181.491	76.9953	59.5477	64.8594	82.8439	98.6957	80.8629	103.809	80.8807	96.2149	64.1485	198.939	458.26	801.995	822.413	224.283	218.589	302.505	539.559	464.903	559.039	178.503	290.385	242.567	361.011	269.176	217.019	173.779	200.048	52.397	69.6904	51.4895	69.3385	42.69	17.3895	38.388	60.4862	49.6026	48.8185
	91	121.601	116.489	98.2892	171.793	80.2869	157.1	158.11	147.409	143.96	211.079	100.126	74.4385	88.8457	130.364	133.328	133.033	141.823	110.102	122.019	96.8928	153.048	719.271	557.119	453.569	217.359	253.609	496.509	684.494	502.498	605.488	234.853	387.976	351.397	482.261	364.935	335.087	260.091	300.743	54.4893	72.2896	57.3345	76.78	45.386	19.1785	42.245	62.5084	53.4772	51.4382
	93	208.97	198.397	139.639	205.783	60.6437	217.398	199.494	164.339	195.349	238.237	105.339	108.144	107.203	157.806	136.176	161.149	166.455	140.002	170.886	95.7353	368.5	549.572	485.556	579.584	559.464	295.809	518.499	703.869	539.201	718.496	309.235	527.423	467.308	653.588	503.28	470.87	351.393	441.866	63.3879	75.5903	52.446	87.3896	52.4893	25.2886	48.386	68.9324	60.6843	60.6638
	95	279.895	261.589	186.247	346.58	86.1048	229.598	210.488	194.55	212.389	249.408	106.846	102.182	127.479	189.46	173.808	208.742	196.608	163.148	216.369	158.178	444.693	780.289	601.25	293.642	304.815	328.589	683.5	732.598	638.399	715.404	594.917	846.559	644.188	814.661	644.596	616.765	435.853	604.642	66.875	84.5625	61.5	99.125	59.0625	29.25	50.5625	75.9069	72.8063	70.7465
	97	357.63	327.649	100.289	452.875	88.1125	253.482	222.449	192.493	238.588	260.498	149.685	122.271	182.762	231.965	247.143	245.633	231.715	220.477	239.376	185.607	406.268	847.26	565.154	874.001	485.78	539.479	710.498	824.699	749.392	798.309	691.897	989.419	823.035	922.561	765.019	718.922	586.07	739.16	68.6875	91.25	73.625	102.812	80.1875	39.8125	91	83.9123	79.5531	80.1153
	99	247.128	218.389	90.3789	378.084	109.338	284.399	343.424	204.691	252.449	284.556	197.128	138.834	232.428	294.94	300.971	294.408	324.587	271.945	289.873	206.37	492.171	1754.72	610.675	1285.06	331.467	555.5	940.598	964.698	893.668	932.589	745.767	1050.7	893.549	1005.88	842.822	774.407	649.244	809.042	67	120	89.9375	150.938	59.0625	29.25	105.125	92.3173	86.3371	89.1106
	101	363.073	314.791	154.391	537.609	136.153	420.982	402.39	315.98	354.3	389.298	254.85	142.713	321.436	362.668	388.084	369.891	472.253	344.006	390.729	273.133	464.924	1323.04	843.494	1253.27	588.182	694.837	1053.7	1083.78	1002.8	1104.7	831.42	1092.65	954.341	1067.68	875.77	820.216	704.243	864.172	123.375	166.688	125.25	194.875	85	65.75	158.5	98.7148	96.1951	95.1968
	103	421.656	391.656	232.47	637.616	115.985	489.403	513.987	283.898	423.98	437.948	325.711	190.002	371.524	451.074	461.663	448.815	552.023	405.173	463.508	339.107	841.49	1196.69	1187.78	1511.39	562.701	798.756	1204.71	1094.71	1249.71	1398.06	845.002	1045.09	970.159	1088.3	895.645	888.231	658.7	861.193	148.062	192	174	216.5	89.5	126.5	205.5	110.786	106.913	104.185
	105	250.359	229.4	297.919	425.756	286.493	524.569	602.569	347.795	350.492	390.338	347.594	211.085	434.428	518.887	520.023	498.104	608.626	469.497	540.826	395.637	750.378	1731.54	1893.91	1481.24	708.263	838.79	1295.07	1205.8	1063.89	1583.01	869.676	1071.53	1041.29	1154.58	923.072	874.715	713.351	878.943	184.5	218.375	221.688	305.062	142.75	150	239.188	152.832	149.663	145.735
	107	344.53	318.389	359.391	547.339	193.211	434.903	683.491	286.009	338.408	382.448	385.463	229.159	514.747	563.903	591.839	574.858	688.286	512.83	592.847	410.772	1221.3	2381.97	2176.45	1726.23	1033.56	1079.66	1574.99	1693.78	1548.64	1883.85	877.34	1080.39	1065.05	1208.61	955.96	921.626	741.701	890.247	232.25	268	262.812	270.375	192.688	132.47	278.438	208.649	200.775	201.806
	109	530.257	516.49	550.391	1301.46	260.498	503.49	589.308	384.089	302.398	429.307	437.581	240.521	574.845	628.443	626.448	610.822	766.105	565.162	637.018	458.257																			199.938	230.938	284.812	320.188	233.812	208.56	263.438	210.638	223.791	217.694
	111	685.496	649.398	694.569	1500.1	320.59	704.675	699.567	522.787	389.567	603.389	479.546	304.837	607.564	684.569	690.861	656.389	834.165	623.341	700.284	539.255																			182.062	145.688	188.438	280.125	108.5	260.54	305.688	231.895	207.81	218.699
[truncated: 7 more columns]

## Sheet: Figure 2h
h		TMEM25+/+	TMEM25-/-	TMEM25/F
		4.49	7.77	1.76
		3.3	5.53	0.95
		4	5.7	1.27
		2.8	3.81	0.97
		3.5	3.79	1.53
		3.47	5.5	1.74
		2.66	4.7	1.15
		2.82	6.7	1.32
		2.15	5.45	2.03
		2.97	6.74	1.86

## Sheet: Figure 2i
i	Days	TMEM25+/+	TMEM25-/-	TMEM25/F
	145	1
	145	1
	147	1
	149	1
	151	1
	153	1
	155	1
	155	1
	156	1
	157	1
	158	1
	161	1
	162	1
	163	1
	165	1
	165	1
	168	1
	169	1
	170	1
	170	1
	115		1
	115		1
	118		1
	121		1
	125		1
	130		1
	135		1
	135		1
	135		1
	138		1
	141		1
	145		1
	145		1
	149		1
	155		1
	155		1
	157		1
	157		1
	165			1
	165			1
	167			1
	170			1
	172			1
	173			1
	177			1
	180			1
	180			1
	180			1
	183			1
	187			1
	190			1
	190			1
	191			1
	195			1
	195			1

## Sheet: Figure 3c
c
	CCND1	1.09682	1.03766	0.95	3.04547	2.39	2.56
	MMP9	0.97716	1.01866	1.02	2.23457	2.78	2.63
	HIF1A	0.97942	1	0.99539	2.1785	2.32409	2.40605
	BCL3	0.983957	1.01866	1	2.94854	2.16	2.21
	SOCS1	1.00928	1.00231	1.02	6.30574	6.36	6.15
	SOCS3	0.97716	1.00463	1.01	5.85634	4.43	4.65

## Sheet: Figure 4b
b	TMEM25+/++sh-Con			TMEM25-/-+sh-Con			TMEM25-/-+sh-JAK1-1+sh-JAK2-1			TMEM25-/-+sh-JAK1-2+sh-JAK2-2			TMEM25-/-+sh-EGFR-1			TMEM25-/-+sh-EGFR-2			TMEM25-/-+sh-SRC-1			TMEM25-/-+sh-SRC-2
	1	1	1	1.60203	1.82875	1.68056	0.939736	1.10427	1.31852	0.98975	1.24815	1.29799	0.673322	0.674852	0.914246	0.582981	0.760799	0.890277	1.03192	1.31204	1.47161	1.11863	1.45602	1.494

## Sheet: Figure 4c
c
	FBS%	TMEM25+/+			TMEM25-/-			TMEM25-/-+Gefitinib			TMEM25-/-+Erlotinib
	10	1	1	1	1.55754	1.52588	1.63214	0.876544	0.910353	0.944619	0.957071	0.957208	1.00715
	7.5	0.797083	0.819763	0.839579	1.25251	1.31417	1.36877	0.599088	0.607459	0.624253	0.699278	0.730369	0.7091
	5	0.627125	0.653079	0.630812	1.14881	1.21473	1.20392	0.449929	0.428118	0.463622	0.502171	0.538484	0.549406
	2.5	0.543046	0.575087	0.580562	0.986961	1.00303	1.1115	0.251406	0.264839	0.299375	0.329016	0.321069	0.35407
	0	0.461212	0.491955	0.484885	0.797857	0.866377	0.883775	0.238397	0.2525	0.254737	0.282042	0.2919	0.33382

## Sheet: Figure 4d
d
	10% FBS	Days	TMEM25+/+			TMEM25-/-			TMEM25-/-+Gefitinib			TMEM25-/-+Erlotinib
		1	0.1996	0.1926	0.1931	0.207	0.2092	0.1977	0.1985	0.1974	0.1995	0.2068	0.1925	0.1918
		2	0.2496	0.242	0.2534	0.3105	0.3285	0.3117	0.2366	0.2303	0.2465	0.2597	0.2606	0.2617
		3	0.3094	0.3165	0.3264	0.4225	0.4574	0.4303	0.3153	0.2964	0.306	0.3263	0.327	0.3444
		4	0.4516	0.4447	0.4559	0.633	0.6594	0.636	0.4022	0.3917	0.4293	0.4213	0.4162	0.4385
		5	0.568	0.5374	0.5659	0.8084	0.7851	0.7874	0.5328	0.506	0.5193	0.5625	0.5823	0.5616
		6	0.6038	0.6464	0.6614	0.924	0.8815	0.9536	0.6558	0.6214	0.6736	0.6675	0.692	0.6457
	7.5% FBS	Days	TMEM25+/+			TMEM25-/-			TMEM25-/-+Gefitinib			TMEM25-/-+Erlotinib
		1	0.1959	0.1987	0.1974	0.201	0.1996	0.1905	0.2067	0.2052	0.1911	0.1986	0.2069	0.2053
		2	0.2542	0.2589	0.2609	0.302	0.3184	0.2995	0.2312	0.2396	0.2305	0.2496	0.2663	0.265
		3	0.3071	0.3256	0.3021	0.4057	0.4032	0.3968	0.2978	0.2914	0.2852	0.3055	0.3013	0.2968
		4	0.4133	0.4037	0.4035	0.5475	0.5536	0.5456	0.3906	0.3727	0.3995	0.3986	0.4022	0.4014
		5	0.504	0.4973	0.5161	0.6554	0.628	0.6614	0.4514	0.4833	0.5116	0.5386	0.5017	0.5264
		6	0.5467	0.5848	0.5945	0.8136	0.7263	0.7925	0.5355	0.5678	0.6003	0.5864	0.5972	0.6213
	5% FBS	Days	TMEM25+/+			TMEM25-/-			TMEM25-/-+Gefitinib			TMEM25-/-+Erlotinib
		1	0.2109	0.2077	0.2104	0.208	0.2101	0.224	0.2181	0.2167	0.2223	0.2207	0.2076	0.2049
		2	0.2584	0.2482	0.2364	0.2876	0.2804	0.2912	0.2215	0.2196	0.2305	0.2335	0.236	0.2287
		3	0.3073	0.2954	0.2864	0.3439	0.3562	0.3577	0.2758	0.2715	0.2647	0.3005	0.2958	0.2993
		4	0.3452	0.3532	0.3415	0.4572	0.4613	0.4559	0.3128	0.3215	0.3216	0.3206	0.3262	0.3115
		5	0.4362	0.4442	0.4225	0.6342	0.588	0.6027	0.3523	0.3915	0.4003	0.4105	0.3857	0.3933
		6	0.5461	0.5782	0.5233	0.7804	0.8226	0.8427	0.4868	0.4575	0.4766	0.5054	0.4836	0.4988
	2.5% FBS	Days	TMEM25+/+			TMEM25-/-			TMEM25-/-+Gefitinib			TMEM25-/-+Erlotinib
		1	0.2517	0.2535	0.2516	0.263	0.2571	0.2557	0.2533	0.256	0.2558	0.2657	0.2545	0.2594
		2	0.308	0.3047	0.3167	0.3205	0.328	0.32	0.2914	0.2856	0.2863	0.293	0.2844	0.2913
		3	0.3272	0.319	0.3151	0.3642	0.3726	0.3685	0.2753	0.2914	0.2896	0.2911	0.2936	0.2894
		4	0.3389	0.3246	0.3308	0.3864	0.3902	0.3758	0.2794	0.2756	0.2674	0.3013	0.2995	0.2914
		5	0.3033	0.3123	0.3016	0.4013	0.3814	0.3922	0.246	0.2453	0.2302	0.2456	0.2402	0.281
		6	0.2913	0.2814	0.2822	0.4152	0.408	0.4126	0.1615	0.2114	0.183	0.2005	0.2174	0.2148
	0% FBS	Days	TMEM25+/+			TMEM25-/-			TMEM25-/-+Gefitinib			TMEM25-/-+Erlotinib
		1	0.2578	0.2473	0.2518	0.2557	0.2502	0.2506	0.2677	0.2557	0.2521	0.2568	0.2558	0.2497
		2	0.3078	0.3096	0.3072	0.3264	0.3205	0.3108	0.2894	0.2773	0.2705	0.2913	0.2885	0.2894
		3	0.3091	0.3045	0.3	0.3335	0.3405	0.3317	0.2143	0.2252	0.2144	0.2415	0.2304	0.2366
		4	0.286	0.2902	0.2914	0.3216	0.3346	0.3292	0.1635	0.1562	0.1701	0.2085	0.1884	0.189
		5	0.2345	0.2211	0.2367	0.3103	0.3032	0.323	0.062	0.0582	0.0577	0.1204	0.1358	0.122
		6	0.1005	0.1013	0.094	0.2869	0.2829	0.2967	0.0502	0.051	0.0433	0.0822	0.0714	0.0656

[truncated: 53 more sheets: Figure 4e, Figure 4f, Figure 4g, Figure 4h, Figure 4i, Figure 5a, Figure 5b, Figure 5c, Figure 5d, Figure 5e, Figure 5f, Figure 6a, Figure 6b, Figure 6d, Figure 6e, Figure 6f, Figure 6h, Supplementary Fig. 1a, Supplementary Fig. 1b, Supplementary Fig. 1c …]
